# Supplementary material for: Personalised Dosing Using the CURATE.AI Algorithm: Protocol for a Feasibility Study in Patients with Hypertension and Type II Diabetes Mellitus
Source: Int J Environ Res Public Health. 2022 Jul 23;19(15):8979. doi: 10.3390/ijerph19158979 (PMC9332044; doi:10.3390/ijerph19158979)
Supplement: Supplementary file 1 [file ijerph-19-08979-s001.zip]

Archive with 1 entries (1 files):
- ijerph-1795625-supplementary.pdf
